# Supplementary material for: KOSMOS: An Open Source Underwater Video Lander for Monitoring Coastal Fishes and Habitats
Source: Sensors (Basel). 2021 Nov 20;21(22):7724. doi: 10.3390/s21227724 (PMC8619907; doi:10.3390/s21227724)
Supplement: Supplementary file 1 [file sensors-21-07724-s001.zip]

Archive with 1 entries (1 files):
- sensors-1442412-supplementary.pdf
